# Supplementary material for: lncRNA Spehd Regulates Hematopoietic Stem and Progenitor Cells and Is Required for Multilineage Differentiation
Source: Cell Rep. 2019 Apr 16;27(3):719–729.e6. doi: 10.1016/j.celrep.2019.03.080 (PMC6484780; doi:10.1016/j.celrep.2019.03.080)
Supplement: Table S1. List of In Vivo lncRNAs with Human and Mouse Coordinates, Related to Figure 1 [file mmc2.xls]

## Sheet: Sheet1
lnc_name	Delas 2017 Annotation	Mouse symbol	mm10 location	Human annotation
XLOC_006689	XLOC_088498	2810468N07Rik	chr17:25570804-25575062	RP11−161M6.2
XLOC_015847	XLOC_211691	F630028O10Rik	chrX:96239924-96247019	RP6−159A1.4
XLOC_005468	XLOC_071255	Pvt1	chr15:62037973-62259527	PVT1
XLOC_011833	XLOC_153235		chr5:3274544-3342674	AC002454.1
XLOC_012928	XLOC_166788		chr6:88163177-88197890	GATA2-AS1
