# Supplementary material for: lncRNA Spehd Regulates Hematopoietic Stem and Progenitor Cells and Is Required for Multilineage Differentiation
Source: Cell Rep. 2019 Apr 16;27(3):719–729.e6. doi: 10.1016/j.celrep.2019.03.080 (PMC6484780; doi:10.1016/j.celrep.2019.03.080)
Supplement: Table S2. Oligonucleotides, Related to STAR Methods [file mmc3.xlsx]

## Sheet: shRNAs
lncRNA	hp_number	Sequence
lncRNA_006689	1	TGCTGTTGACAGTGAGCGCGCTATCGTTTCTACTGCTTTATAGTGAAGCCACAGATGTATAAAGCAGTAGAAACGATAGCTTGCCTACTGCCTCGGA
lncRNA_006689	4	TGCTGTTGACAGTGAGCGACAGAACTTTGTTTCCAGCTTATAGTGAAGCCACAGATGTATAAGCTGGAAACAAAGTTCTGGTGCCTACTGCCTCGGA
lncRNA_011833	11	TGCTGTTGACAGTGAGCGAGAGCAGGTAACTGACTACTGATAGTGAAGCCACAGATGTATCAGTAGTCAGTTACCTGCTCCTGCCTACTGCCTCGGA
lncRNA_011833	3	TGCTGTTGACAGTGAGCGCCACCCCGTTACTCTCACCCAATAGTGAAGCCACAGATGTATTGGGTGAGAGTAACGGGGTGTTGCCTACTGCCTCGGA
lncRNA_012928/Spehd	10	TGCTGTTGACAGTGAGCGAAGAGGAAAAGCTGACTTTGTATAGTGAAGCCACAGATGTATACAAAGTCAGCTTTTCCTCTCTGCCTACTGCCTCGGA
lncRNA_012928/Spehd	20	TGCTGTTGACAGTGAGCGCGCCCTGGGTTGTCATAGCATATAGTGAAGCCACAGATGTATATGCTATGACAACCCAGGGCATGCCTACTGCCTCGGA
lncRNA_015847	1	TGCTGTTGACAGTGAGCGACAGAATAGCAGAATTTTCATATAGTGAAGCCACAGATGTATATGAAAATTCTGCTATTCTGGTGCCTACTGCCTCGGA
lncRNA_015847	8	TGCTGTTGACAGTGAGCGCTCGGAGCACATCTTAAGCTAATAGTGAAGCCACAGATGTATTAGCTTAAGATGTGCTCCGAATGCCTACTGCCTCGGA
XLOC_005468/Pvt1	1	TGCTGTTGACAGTGAGCGATCACTGTATTCTGATCTGTAATAGTGAAGCCACAGATGTATTACAGATCAGAATACAGTGAGTGCCTACTGCCTCGGA
XLOC_005468/Pvt1	9	TGCTGTTGACAGTGAGCGCACTCTCCTTTCTAGAACATTATAGTGAAGCCACAGATGTATAATGTTCTAGAAAGGAGAGTTTGCCTACTGCCTCGGA
Sfpi1/PU1	1	TGCTGTTGACAGTGAGCGACAACCGCAAGAAGATGACCTATAGTGAAGCCACAGATGTATAGGTCATCTTCTTGCGGTTGCTGCCTACTGCCTCGGA
Ebf1	1	TGCTGTTGACAGTGAGCGCCACCAGGCAGATTCATCTACATAGTGAAGCCACAGA TGTATGTAGATGAATCTGCCTGGTGTTGCCTACTGCCTCGGA
Renilla	713	TGCTGTTGACAGTGAGCGCAGGAATTATAATGCTTATCTATAGTGAAGCCACAGATGTATAGATAAGCATTATAATTCCTATGCCTACTGCCTCGGA

## Sheet: qPCR_primers
Target	Primer set name	Name in figure	Primer 1 Sequence (5'-3')	Primer 2 Sequence (5'-3')
lnc_015847	qPCR_15847_hp	PrimerSet2	TGAGGGATACAGGGAATGAGAG	GAAGGCCAGACAGTGGATATTT
lnc_015847	qPCR_15847_ex2	PrimerSet1	GACAAAGGCACCACTTCAATG	TCTAAAGGATGTTCAGCTCTGC
lnc_006689	qPCR_6689_hp	PrimerSet2	GTGTCTGCAGTTACAACTTTAC	AAAGGTTTGGGCTATGGG
lnc_006689	qPCR_6689_ex3	PrimerSet1	TGGTAACTCCCGCACCTA	CCACACACACAACACTGGA
knc_011833	qPCR_11833-ex4	PrimerSet1	ACCACCAAAGTCTTGCTCTC	GTGAAGCTGGAGTGTCTGTC
lnc_011833	qPCR_11833_hp	PrimerSet2	ACCACCAAAGTCTTGCTCTC	GTGAAGCTGGAGTGTCTGTC
lnc_005468/Pvt1	5468_hp1	PrimerSet1	GCCTGCATAACTATCTGCTTCT	GCATCCTGGAAAGAAATGCTAAC
lnc_005468/Pvt1	5468_exon_6-7	PrimerSet2	gccggaggcaatcctataa	CGT CTC ATT CTC TTA GGG TCA G
lnc_012928	12928_F1_R1	PrimerSet1	GAGGGCTGGATTTCTACCAGG	GTTCTCTGAGGTTGAGGCAGATC
lnc_012928	12928_F2_R2	PrimerSet2	GATCTGCCTCAACCTCAGAGAAC	CAGCCTCTCCATATCTTCCCAC
Gapdh	Gapdh_set1		GCCTTCCGTGTTCCTACC	CCTCAGTGTAGCCCAAGATG

## Sheet: Stellaris_probes
Probe Set Name	Probe Sequence sequences
XLOC_012928_sense	cgactaccactttaggcttg
	gatggtctgggacctataag
	ttccacatccataaggtgag
	ccaagaacggggacaactga
	tcgttctgaagcttgttgtc
	taagtctgtttgctacctga
	cgatatggagctgggacagg
	attttatcctgctatgggag
	caccatgaacttgtcgcatc
	cagattggatcaggcttctc
	ttgatgattcccaggatgtc
	caggacacgtcctgacgttg
	tgactgaccatttagctgtg
	ttagttccagaatcccactg
	tccttgtgggaagatatgga
	tattccatttaggaccactc
	cccattctagataacttggg
	atgagggcgaggcaaagctg
	aaatgctatgacaacccagg
	acctcagagaactgagagca
	gatttctaccagggcacttc
	cgatgaggagaccaagaggg
	aattcacacagaatcacccc
	ttgtcttatacagtgtccag
	agagcagaagagcaaggtgc
	caagttggcctcagatacac
	catccactcactaaacaacc
	agactgagacgatggcagtc
	cctatttgacagagggactc
	gccattaaactaagaaaccc
	aatgaatttgtatcttccca

## Sheet: RACE_primers
Primer name	sequence
5'-Race_Primer1	GATTACGCCAAGCTTGAGGCAAAGCTGGCGTCCCATTCTA
5'-Race_Primer2	GATTACGCCAAGCTTCGATGAGGAGACCAAGAGGGCTGGA
5'-Race_Primer4	GATTACGCCAAGCTTGGCTGGGTGGTGAGACTGGAACAA
5'-Race_Primer5	GATTACGCCAAGCTTTGGCAGTCACCTTGTGTCCAGTCC
3'-Race_Primer1	GATTACGCCAAGCTTCTCAGAGCCCTGTCCCAGCTCCATATC
3'-Race_Primer2	GATTACGCCAAGCTTGGGAAGCCTGGCTGTGCCAACTA
3'-Race_Primer4	GATTACGCCAAGCTTGGACAGCCATGCCTACCACAGCTAAA
3'-Race_Primer5	GATTACGCCAAGCTTGCCCTCATGCCCTGGGTTGTCATAG
